# Supplementary material for: Population pharmacokinetic analysis of lopinavir in HIV negative individuals exposed to SARS-CoV-2: a COPEP (COronavirus Post-Exposure Prophylaxis) sub-study
Source: BMC Pharmacol Toxicol. 2023 Sep 27;24:47. doi: 10.1186/s40360-023-00687-6 (PMC10536696; doi:10.1186/s40360-023-00687-6)
Supplement: Supplementary file 1 — Additional file 1. Dataset analyzed during this study. [file 40360_2023_687_MOESM1_ESM.csv]

#ID	DATE	TIME	AMT	DV	CMT	SS	II	EVID	HIV	SEX	AGE	HGT	BW
1	08.05.2020	18:00:00	400	.	1	1	12	1	0	2	64	179	119
1	09.05.2020	07:15:00	.	11431	2	0	.	0	0	2	64	179	119
2	03.06.2020	20:18:00	400	.	1	1	12	1	0	2	50	158	62
2	04.06.2020	10:38:00	.	10740	2	0	.	0	0	2	50	158	62
3	26.06.2020	16:00:00	400	.	1	1	12	1	0	1	50	180	80
3	27.06.2020	09:30:00	.	3261	2	0	.	0	0	1	50	180	80
4	12.07.2020	10:08:00	400	.	1	1	12	1	0	2	24	171	64
4	12.07.2020	12:33:00	.	14460	2	0	.	0	0	2	24	171	64
5	03.02.2021	08:35:00	400	.	1	1	12	1	0	1	32	175	61
5	03.02.2021	10:10:00	.	6707	2	0	.	0	0	1	32	175	61
6	29.04.2020	07:40:00	400	.	1	1	12	1	0	1	58	178	67
6	29.04.2020	18:10:00	.	10051	2	0	.	0	0	1	58	178	67
7	29.04.2020	09:14:00	400	.	1	1	12	1	0	2	19	166	73
7	29.04.2020	18:09:00	.	14506	2	0	.	0	0	2	19	166	73
8	29.04.2020	09:25:00	400	.	1	1	12	1	0	2	22	176	82
8	29.04.2020	18:10:00	.	8198	2	0	.	0	0	2	22	176	82
10	13.05.2020	08:08:00	400	.	1	1	12	1	0	1	30	182	73
10	13.05.2020	09:02:00	.	16245	2	0	.	0	0	1	30	182	73
11	18.05.2020	13:30:00	400	.	1	1	12	1	0	2	32	171	73
11	18.05.2020	15:00:00	.	7562	2	0	.	0	0	2	32	171	73
13	05.07.2020	00:00:00	400	.	1	1	12	1	0	2	19	159	48
13	06.07.2020	11:30:00	.	5550	2	0	.	0	0	2	19	159	48
14	05.07.2020	00:00:00	400	.	1	1	12	1	0	2	19	158	47
14	06.07.2020	11:30:00	.	2159	2	0	.	0	0	2	19	158	47
15	09.07.2020	13:00:00	400	.	1	1	12	1	0	1	19	183	76
15	09.07.2020	20:00:00	.	9626	2	0	.	0	0	1	19	183	76
16	15.07.2020	08:30:00	400	.	1	1	12	1	0	2	40	158	56
16	15.07.2020	10:06:00	.	12386	2	0	.	0	0	2	40	158	56
17	16.07.2020	12:20:00	400	.	1	1	12	1	0	2	28	172	50
17	16.07.2020	13:50:00	.	17164	2	0	.	0	0	2	28	172	50
18	20.07.2020	10:30:00	400	.	1	1	12	1	0	2	17	152	52
18	20.07.2020	11:00:00	.	6460	2	0	.	0	0	2	17	152	52
19	19.07.2020	00:00:00	400	.	1	1	12	1	0	2	29	181	76
19	20.07.2020	19:00:00	.	2142	2	0	.	0	0	2	29	181	76
20	26.07.2020	13:00:00	400	.	1	1	12	1	0	2	32	170	87
20	26.07.2020	15:00:00	.	1673	2	0	.	0	0	2	32	170	87
21	16.08.2020	08:30:00	400	.	1	1	12	1	0	1	60	185	110
21	16.08.2020	20:00:00	.	1655	2	0	.	0	0	1	60	185	110
22	19.08.2020	09:00:00	400	.	1	1	12	1	0	1	49	170	83
22	19.08.2020	09:30:00	.	3725	2	0	.	0	0	1	49	170	83
23	23.08.2020	10:00:00	400	.	1	1	12	1	0	2	49	178	156
23	23.08.2020	21:30:00	.	5606	2	0	.	0	0	2	49	178	156
24	29.08.2020	21:00:00	400	.	1	1	12	1	0	2	43	176	73
24	30.08.2020	09:10:00	.	8702	2	0	.	0	0	2	43	176	73
25	30.08.2020	15:00:00	400	.	1	1	12	1	0	2	25	160	66
25	31.08.2020	08:30:00	.	4032	2	0	.	0	0	2	25	160	66
26	01.09.2020	10:00:00	400	.	1	1	12	1	0	1	28	185	83
26	01.09.2020	10:30:00	.	8890	2	0	.	0	0	1	28	185	83
27	02.09.2020	09:10:00	400	.	1	1	12	1	0	2	49	163	64
27	02.09.2020	09:50:00	.	9293	2	0	.	0	0	2	49	163	64
28	07.09.2020	07:30:00	400	.	1	1	12	1	0	2	56	168	55
28	07.09.2020	08:00:00	.	12995	2	0	.	0	0	2	56	168	55
29	21.09.2020	09:00:00	400	.	1	1	12	1	0	1	37	185	87
29	21.09.2020	10:30:00	.	4370	2	0	.	0	0	1	37	185	87
31	23.09.2020	10:30:00	400	.	1	1	12	1	0	2	49	180	157
31	23.09.2020	10:40:00	.	9952	2	0	.	0	0	2	49	180	157
32	26.09.2020	09:04:00	400	.	1	1	12	1	0	1	45	180	111
32	26.09.2020	09:10:00	.	3499	2	0	.	0	0	1	45	180	111
33	29.09.2020	08:15:00	400	.	1	1	12	1	0	2	35	170	61
33	29.09.2020	08:40:00	.	8382	2	0	.	0	0	2	35	170	61
34	30.09.2020	08:30:00	400	.	1	1	12	1	0	1	28	170	65
34	30.09.2020	12:20:00	.	7047	2	0	.	0	0	1	28	170	65
35	05.10.2020	21:30:00	400	.	1	1	12	1	0	2	36	160	67
35	05.10.2020	23:00:00	.	8157	2	0	.	0	0	2	36	160	67
36	09.10.2020	21:00:00	400	.	1	1	12	1	0	1	30	172	80
36	09.10.2020	21:52:00	.	13385	2	0	.	0	0	1	30	172	80
37	11.10.2020	10:10:00	400	.	1	1	12	1	0	2	25	164	65
37	11.10.2020	10:50:00	.	7151	2	0	.	0	0	2	25	164	65
38	12.10.2020	09:45:00	400	.	1	1	12	1	0	2	25	170	73
38	12.10.2020	10:00:00	.	5514	2	0	.	0	0	2	25	170	73
39	12.10.2020	10:30:00	400	.	1	1	12	1	0	1	62	192	90
39	12.10.2020	11:17:00	.	8525	2	0	.	0	0	1	62	192	90
40	14.10.2020	10:45:00	400	.	1	1	12	1	0	2	48	159	83
40	14.10.2020	11:45:00	.	4567	2	0	.	0	0	2	48	159	83
41	16.10.2020	09:30:00	400	.	1	1	12	1	0	2	42	174	98
41	16.10.2020	10:45:00	.	11726	2	0	.	0	0	2	42	174	98
42	17.10.2020	09:00:00	400	.	1	1	12	1	0	1	67	181	85
42	17.10.2020	12:00:00	.	10860	2	0	.	0	0	1	67	181	85
43	17.10.2020	11:00:00	400	.	1	1	12	1	0	1	25	182	84
43	17.10.2020	11:10:00	.	7140	2	0	.	0	0	1	25	182	84
44	19.10.2020	08:00:00	400	.	1	1	12	1	0	2	55	172	80
44	19.10.2020	08:30:00	.	10098	2	0	.	0	0	2	55	172	80
45	20.10.2020	09:00:00	400	.	1	1	12	1	0	2	27	173	66
45	20.10.2020	09:05:00	.	10792	2	0	.	0	0	2	27	173	66
46	28.10.2020	08:30:00	400	.	1	1	12	1	0	2	45	165	65
46	28.10.2020	09:05:00	.	10965	2	0	.	0	0	2	45	165	65
47	28.10.2020	08:45:00	400	.	1	1	12	1	0	2	51	152	57
47	28.10.2020	09:10:00	.	5004	2	0	.	0	0	2	51	152	57
48	30.10.2020	08:00:00	400	.	1	1	12	1	0	2	23	163	54
48	30.10.2020	10:09:00	.	17029	2	0	.	0	0	2	23	163	54
49	01.11.2020	09:15:00	400	.	1	1	12	1	0	1	59	182	85
49	01.11.2020	17:56:00	.	3512	2	0	.	0	0	1	59	182	85
50	01.11.2020	09:20:00	400	.	1	1	12	1	0	2	52	168	60
50	01.11.2020	18:05:00	.	6283	2	0	.	0	0	2	52	168	60
51	04.11.2020	09:30:00	400	.	1	1	12	1	0	1	44	182	109
51	04.11.2020	10:50:00	.	7928	2	0	.	0	0	1	44	182	109
52	06.11.2020	08:30:00	400	.	1	1	12	1	0	1	24	191	72
52	06.11.2020	08:50:00	.	8852	2	0	.	0	0	1	24	191	72
53	12.11.2020	08:30:00	400	.	1	1	12	1	0	1	59	174	89
53	12.11.2020	09:30:00	.	7807	2	0	.	0	0	1	59	174	89
54	16.11.2020	08:30:00	400	.	1	1	12	1	0	1	52	181	100
54	16.11.2020	11:45:00	.	13992	2	0	.	0	0	1	52	181	100
55	16.11.2020	10:45:00	400	.	1	1	12	1	0	1	22	192	91
55	16.11.2020	11:45:00	.	1658	2	0	.	0	0	1	22	192	91
56	16.11.2020	19:30:00	400	.	1	1	12	1	0	2	39	159	86
56	17.11.2020	09:00:00	.	10489	2	0	.	0	0	2	39	159	86
57	17.11.2020	21:05:00	400	.	1	1	12	1	0	1	42	190	107
57	17.11.2020	21:40:00	.	1694	2	0	.	0	0	1	42	190	107
58	18.11.2020	22:00:00	400	.	1	1	12	1	0	2	23	165	83
58	18.11.2020	22:10:00	.	5876	2	0	.	0	0	2	23	165	83
59	23.11.2020	01:00:00	400	.	1	1	12	1	0	2	28	175	60
59	23.11.2020	11:00:00	.	12639	2	0	.	0	0	2	28	175	60
60	23.11.2020	13:00:00	400	.	1	1	12	1	0	1	31	170	59
60	23.11.2020	14:55:00	.	14476	2	0	.	0	0	1	31	170	59
61	07.12.2020	07:00:00	400	.	1	1	12	1	0	1	58	188	90
61	07.12.2020	17:45:00	.	5883	2	0	.	0	0	1	58	188	90
62	08.12.2020	06:50:00	400	.	1	1	12	1	0	1	58	185	86
62	08.12.2020	07:50:00	.	4880	2	0	.	0	0	1	58	185	86
63	10.12.2020	09:30:00	400	.	1	1	12	1	0	2	53	177	80
63	10.12.2020	11:00:00	.	16543	2	0	.	0	0	2	53	177	80
64	14.12.2020	10:45:00	400	.	1	1	12	1	0	2	34	168	59
64	14.12.2020	11:00:00	.	8428	2	0	.	0	0	2	34	168	59
65	17.12.2020	09:05:00	400	.	1	1	12	1	0	1	38	190	85
65	17.12.2020	10:20:00	.	6358	2	0	.	0	0	1	38	190	85
66	20.12.2020	09:00:00	400	.	1	1	12	1	0	2	34	172	110
66	20.12.2020	15:50:00	.	6915	2	0	.	0	0	2	34	172	110
67	22.12.2020	09:00:00	400	.	1	1	12	1	0	2	45	156	60
67	22.12.2020	09:10:00	.	6887	2	0	.	0	0	2	45	156	60
68	03.01.2021	20:20:00	400	.	1	1	12	1	0	2	18	170	81
68	03.01.2021	20:29:00	.	7891	2	0	.	0	0	2	18	170	81
69	03.01.2021	09:42:00	400	.	1	1	12	1	0	1	28	180	75
69	03.01.2021	11:58:00	.	17272	2	0	.	0	0	1	28	180	75
70	11.01.2021	09:30:00	400	.	1	1	12	1	0	1	62	178	75
70	11.01.2021	17:30:00	.	12218	2	0	.	0	0	1	62	178	75
71	18.01.2021	10:00:00	400	.	1	1	12	1	0	2	53	154	55
71	18.01.2021	21:00:00	.	7596	2	0	.	0	0	2	53	154	55
72	19.01.2021	09:00:00	400	.	1	1	12	1	0	1	24	183	78
72	19.01.2021	10:00:00	.	10860	2	0	.	0	0	1	24	183	78
73	19.01.2021	21:45:00	400	.	1	1	12	1	0	1	56	178	89
73	19.01.2021	22:10:00	.	3752	2	0	.	0	0	1	56	178	89
74	21.01.2021	08:50:00	400	.	1	1	12	1	0	1	40	177	83
74	21.01.2021	10:52:00	.	3301	2	0	.	0	0	1	40	177	83
75	24.01.2021	10:30:00	400	.	1	1	12	1	0	2	57	160	59
75	24.01.2021	10:30:00	.	13618	2	0	.	0	0	2	57	160	59
76	24.01.2021	09:30:00	400	.	1	1	12	1	0	2	27	165	80
76	24.01.2021	10:40:00	.	8589	2	0	.	0	0	2	27	165	80
77	24.01.2021	09:30:00	400	.	1	1	12	1	0	1	31	186	87
77	24.01.2021	10:15:00	.	8888	2	0	.	0	0	1	31	186	87
78	27.01.2021	09:36:00	400	.	1	1	12	1	0	1	23	187	90
78	27.01.2021	11:15:00	.	10631	2	0	.	0	0	1	23	187	90
79	28.01.2021	09:30:00	400	.	1	1	12	1	0	1	36	175	72
79	28.01.2021	10:45:00	.	11071	2	0	.	0	0	1	36	175	72
80	30.01.2021	10:15:00	400	.	1	1	12	1	0	2	42	168	53
80	30.01.2021	11:10:00	.	3390	2	0	.	0	0	2	42	168	53
81	03.02.2021	08:00:00	400	.	1	1	12	1	0	2	57	165	64
81	03.02.2021	10:10:00	.	14778	2	0	.	0	0	2	57	165	64
82	04.02.2021	09:00:00	400	.	1	1	12	1	0	2	39	155	56
82	04.02.2021	10:35:00	.	6022	2	0	.	0	0	2	39	155	56
83	04.02.2021	09:00:00	400	.	1	1	12	1	0	1	39	182	72
83	04.02.2021	10:15:00	.	5263	2	0	.	0	0	1	39	182	72
84	08.02.2021	20:30:00	400	.	1	1	12	1	0	2	45	150	57
84	08.02.2021	20:35:00	.	11866	2	0	.	0	0	2	45	150	57
85	09.02.2021	11:14:00	400	.	1	1	12	1	0	2	21	150	58
85	09.02.2021	15:25:00	.	9034	2	0	.	0	0	2	21	150	58
86	17.02.2021	05:30:00	400	.	1	1	12	1	0	1	66	179	76
86	17.02.2021	20:30:00	.	1793	2	0	.	0	0	1	66	179	76
87	18.02.2021	08:00:00	400	.	1	1	12	1	0	2	37	172	70
87	18.02.2021	08:00:00	.	11321	2	0	.	0	0	2	37	172	70
88	20.02.2021	22:24:00	400	.	1	1	12	1	0	2	49	174	59
88	20.02.2021	22:35:00	.	8409	2	0	.	0	0	2	49	174	59
89	22.02.2021	21:00:00	400	.	1	1	12	1	0	2	40	163	59
89	22.02.2021	21:25:00	.	14782	2	0	.	0	0	2	40	163	59
90	01.03.2021	12:41:00	400	.	1	1	12	1	0	1	23	171	76
90	01.03.2021	21:53:00	.	4332	2	0	.	0	0	1	23	171	76
91	02.03.2021	09:15:00	400	.	1	1	12	1	0	1	41	176	78
91	02.03.2021	09:20:00	.	5126	2	0	.	0	0	1	41	176	78
92	03.03.2021	10:00:00	400	.	1	1	12	1	0	2	48	149	57
92	03.03.2021	12:00:00	.	11211	2	0	.	0	0	2	48	149	57
93	26.08.2020	08:00:00	400	.	1	1	12	1	0	1	48	185	130
93	26.08.2020	11:25:00	.	8396	2	0	.	0	0	1	48	185	130
94	28.08.2020	19:00:00	400	.	1	1	12	1	0	1	30	181	80
94	02.09.2020	19:00:00	.	1479	2	0	.	0	0	1	30	181	80
95	08.09.2020	08:00:00	400	.	1	1	12	1	0	2	39	176	83
95	08.09.2020	09:29:00	.	7696	2	0	.	0	0	2	39	176	83
96	08.09.2020	08:28:00	400	.	1	1	12	1	0	1	37	176	86
96	08.09.2020	08:32:00	.	17703	2	0	.	0	0	1	37	176	86
97	14.09.2020	08:15:00	400	.	1	1	12	1	0	2	19	168	59
97	14.09.2020	11:15:00	.	12367	2	0	.	0	0	2	19	168	59
98	20.09.2020	20:30:00	400	.	1	1	12	1	0	2	43	170	67
98	21.09.2020	12:45:00	.	4964	2	0	.	0	0	2	43	170	67
99	29.09.2020	08:05:00	400	.	1	1	12	1	0	2	60	156	66
99	29.09.2020	12:57:00	.	24420	2	0	.	0	0	2	60	156	66
100	29.09.2020	09:20:00	400	.	1	1	12	1	0	2	55	175	60
100	29.09.2020	10:10:00	.	10569	2	0	.	0	0	2	55	175	60
101	24.01.2021	21:00:00	400	.	1	1	12	1	0	2	35	167	61
101	25.01.2021	09:00:00	.	5862	2	0	.	0	0	2	35	167	61
102	26.01.2021	21:00:00	400	.	1	1	12	1	0	2	17	161	50
102	27.01.2021	09:15:00	.	4925	2	0	.	0	0	2	17	161	50
103	26.01.2021	21:00:00	400	.	1	1	12	1	0	2	49	159	69
103	27.01.2021	09:15:00	.	6677	2	0	.	0	0	2	49	159	69
104	26.01.2021	21:00:00	400	.	1	1	12	1	0	1	51	171	65
104	27.01.2021	09:15:00	.	7912	2	0	.	0	0	1	51	171	65
105	01.02.2021	08:45:00	400	.	1	1	12	1	0	2	40	158	52
105	01.02.2021	09:05:00	.	13677	2	0	.	0	0	2	40	158	52
11404	21.09.2011	21:45:00	400	.	1	1	12	1	1	1	52	164	49
11404	22.09.2011	09:05:00	.	5553	2	0	.	0	1	1	52	164	49
11404	05.10.2011	21:15:00	400	.	1	1	12	1	1	1	52	164	49
11404	06.10.2011	10:25:00	.	6006	2	0	.	0	1	1	52	164	49
11619	13.04.2010	07:00:00	400	.	1	1	12	1	1	1	49	178	58.8
11619	13.04.2010	17:30:00	.	2145	2	0	.	0	1	1	49	178	58.8
11619	16.12.2010	08:00:00	500	.	1	1	12	1	1	1	49	178	60
11619	16.12.2010	10:30:00	.	11322	2	0	.	0	1	1	49	178	60
11619	02.06.2014	06:00:00	500	.	1	1	12	1	1	1	53	179	62.8
11619	02.06.2014	17:15:00	.	4873	2	0	.	0	1	1	53	179	62.8
11927	01.05.2012	21:30:00	400	.	1	1	12	1	1	1	49	165	61.8
11927	02.05.2012	09:00:00	.	4729	2	0	.	0	1	1	49	165	61.8
12315	18.12.2011	22:30:00	400	.	1	1	12	1	1	1	48	176	70.4
12315	19.12.2011	09:30:00	.	10328	2	0	.	0	1	1	48	176	70.4
15001	26.04.2011	07:45:00	400	.	1	1	12	1	1	1	53	172	59.9
15001	26.04.2011	10:30:00	.	8481	2	0	.	0	1	1	53	172	59.9
17027	16.07.2013	11:30:00	400	.	1	1	12	1	1	1	44	166	63
17027	16.07.2013	17:00:00	.	13418	2	0	.	0	1	1	44	166	63
19317	18.03.2011	11:45:00	400	.	1	1	12	1	1	1	28	173	80.9
19317	18.03.2011	15:00:00	.	19058	2	0	.	0	1	1	28	173	80.9
19901	16.08.2010	00:00:00	800	.	1	1	24	1	1	2	55	155	59
19901	16.08.2010	11:55:00	.	5960	2	0	.	0	1	2	55	155	59
25813	02.12.2010	09:00:00	600	.	1	1	24	1	1	2	47	157	48
25813	02.12.2010	17:45:00	.	10451	2	0	.	0	1	2	47	157	48
25859	29.11.2010	08:00:00	400	.	1	1	12	1	1	1	50	174	89.3
25859	29.11.2010	10:10:00	.	14314	2	0	.	0	1	1	50	174	89.3
25859	28.06.2011	08:30:00	800	.	1	1	24	1	1	1	51	174	94.5
25859	28.06.2011	11:03:00	.	9170	2	0	.	0	1	1	51	174	94.5
25891	22.03.2011	12:30:00	200	.	1	1	12	1	1	2	40	163	59
25891	22.03.2011	16:00:00	.	2844	2	0	.	0	1	2	40	163	59
26586	19.02.2014	18:30:00	800	.	1	1	24	1	1	2	31	170	74.8
26586	20.02.2014	12:00:00	.	4244	2	0	.	0	1	2	31	170	74.8
26708	14.12.2010	22:30:00	800	.	1	1	24	1	1	2	26	153	65.7
26708	15.12.2010	10:45:00	.	8756	2	0	.	0	1	2	26	153	65.7
26709	09.01.2015	08:00:00	400	.	1	1	12	1	1	2	36	149	44
26709	09.01.2015	16:00:00	.	16336	2	0	.	0	1	2	36	149	44
26861	25.09.2011	19:00:00	400	.	1	1	12	1	1	2	26	170	117.4
26861	26.09.2011	08:45:00	.	2263	2	0	.	0	1	2	26	170	117.4
27177	23.08.2017	21:00:00	400	.	1	1	12	1	1	2	25	160	60.3
27177	24.08.2017	10:30:00	.	10645	2	0	.	0	1	2	25	160	60.3
27215	19.07.2016	08:00:00	400	.	1	1	12	1	1	2	34	162	63
27215	19.07.2016	15:15:00	.	7434	2	0	.	0	1	2	34	162	63
30328	02.09.2013	18:00:00	200	.	1	1	12	1	1	1	48	171	55.2
30328	03.09.2013	07:30:00	.	7656	2	0	.	0	1	1	48	171	55.2
30926	14.08.2012	09:00:00	800	.	1	1	12	1	1	1	51	182	101.9
30926	14.08.2012	12:00:00	.	5524	2	0	.	0	1	1	51	182	101.9
31007	06.07.2012	07:15:00	500	.	1	1	12	1	1	1	59	181	87.1
31007	06.07.2012	09:15:00	.	13075	2	0	.	0	1	1	59	181	87.1
31211	08.08.2012	09:15:00	400	.	1	1	12	1	1	2	33	158	60.3
31211	08.08.2012	12:30:00	.	8622	2	0	.	0	1	2	33	158	60.3
31236	21.10.2014	07:00:00	400	.	1	1	12	1	1	1	50	176	78.8
31236	21.10.2014	14:45:00	.	8598	2	0	.	0	1	1	50	176	78.8
31462	11.03.2010	20:00:00	400	.	1	1	12	1	1	1	49	175	117.2
31462	12.03.2010	08:45:00	.	4818	2	0	.	0	1	1	49	175	117.2
31462	22.06.2010	20:10:00	400	.	1	1	12	1	1	1	49	175	117.2
31462	23.06.2010	08:30:00	.	6747	2	0	.	0	1	1	49	175	117.2
31735	02.09.2014	03:00:00	400	.	1	1	12	1	1	2	31	154	56.3
31735	02.09.2014	10:45:00	.	5755	2	0	.	0	1	2	31	154	56.3
31806	26.04.2010	11:00:00	400	.	1	1	12	1	1	2	27	159	53
31806	26.04.2010	14:00:00	.	7232	2	0	.	0	1	2	27	159	53
31806	19.07.2010	11:00:00	200	.	1	1	12	1	1	2	27	159	57.5
31806	19.07.2010	14:10:00	.	10724	2	0	.	0	1	2	27	159	57.5
31870	16.04.2012	22:15:00	400	.	1	1	12	1	1	2	34	174	78
31870	17.04.2012	08:30:00	.	3674	2	0	.	0	1	2	34	174	78
31870	15.09.2014	22:00:00	400	.	1	1	12	1	1	2	36	173	81
31870	16.09.2014	11:30:00	.	2540	2	0	.	0	1	2	36	173	81
31870	06.10.2014	10:00:00	400	.	1	1	12	1	1	2	36	173	80.1
31870	06.10.2014	15:30:00	.	8385	2	0	.	0	1	2	36	173	80.1
31906	20.06.2011	07:45:00	200	.	1	1	12	1	1	2	74	165	64
31906	20.06.2011	09:45:00	.	9968	2	0	.	0	1	2	74	165	64
32036	27.10.2014	07:30:00	400	.	1	1	12	1	1	2	41	165	63.2
32036	27.10.2014	11:15:00	.	1302	2	0	.	0	1	2	41	165	63.2
32036	09.12.2014	08:15:00	300	.	1	1	12	1	1	2	41	165	63.5
32036	09.12.2014	15:30:00	.	10702	2	0	.	0	1	2	41	165	63.5
32111	19.08.2010	09:30:00	400	.	1	1	12	1	1	2	31	162	65.2
32111	19.08.2010	12:30:00	.	5912	2	0	.	0	1	2	31	162	65.2
32211	17.09.2014	08:00:00	200	.	1	1	12	1	1	2	36	163	55.5
32211	17.09.2014	15:45:00	.	7126	2	0	.	0	1	2	36	163	55.5
32225	18.02.2013	08:15:00	400	.	1	1	12	1	1	2	27	150	49.9
32225	18.02.2013	16:45:00	.	11965	2	0	.	0	1	2	27	150	49.9
32228	17.10.2013	22:00:00	400	.	1	1	12	1	1	1	51	169	51.6
32228	18.10.2013	12:15:00	.	15019	2	0	.	0	1	1	51	169	51.6
32348	31.12.2014	07:15:00	400	.	1	1	12	1	1	2	32	168	85
32348	31.12.2014	09:20:00	.	9520	2	0	.	0	1	2	32	168	85
36021	10.01.2012	07:30:00	400	.	1	1	12	1	1	1	76	179	83
36021	10.01.2012	12:15:00	.	13357	2	0	.	0	1	1	76	179	83
36135	01.12.2016	07:45:00	400	.	1	1	12	1	1	2	38	156	67.5
36135	01.12.2016	09:45:00	.	8303	2	0	.	0	1	2	38	156	67.5
36135	13.03.2017	07:30:00	400	.	1	1	12	1	1	2	39	152	67.1
36135	13.03.2017	09:45:00	.	10433	2	0	.	0	1	2	39	152	67.1
36146	07.01.2010	00:00:00	400	.	1	1	12	1	1	2	31	165	73
36146	07.01.2010	12:20:00	.	2685	2	0	.	0	1	2	31	165	73
36146	04.02.2010	10:00:00	600	.	1	1	12	1	1	2	31	165	73
36146	04.02.2010	12:25:00	.	13955	2	0	.	0	1	2	31	165	73
36148	17.02.2010	21:30:00	500	.	1	1	12	1	1	2	24	172	105.3
36148	18.02.2010	12:11:00	.	4683	2	0	.	0	1	2	24	172	105.3
36148	19.04.2010	09:00:00	600	.	1	1	12	1	1	2	24	172	107.8
36148	19.04.2010	11:05:00	.	5506	2	0	.	0	1	2	24	172	107.8
36148	17.05.2010	09:15:00	600	.	1	1	12	1	1	2	24	172	109
36148	17.05.2010	12:05:00	.	8067	2	0	.	0	1	2	24	172	109
39517	14.10.2010	07:50:00	400	.	1	1	12	1	1	1	38	178	88.7
39517	14.10.2010	14:20:00	.	6424	2	0	.	0	1	1	38	178	88.7
39517	17.03.2011	07:45:00	400	.	1	1	12	1	1	1	39	178	88
39517	17.03.2011	11:10:00	.	8317	2	0	.	0	1	1	39	178	88
41827	11.01.2010	22:00:00	400	.	1	1	12	1	1	2	35	181	67.8
41827	12.01.2010	09:05:00	.	4286	2	0	.	0	1	2	35	181	67.8
42737	22.07.2013	07:30:00	400	.	1	1	12	1	1	1	21	170	70
42737	22.07.2013	15:30:00	.	10084	2	0	.	0	1	1	21	170	70
42749	23.06.2016	22:00:00	400	.	1	1	12	1	1	2	37	173	79.5
42749	24.06.2016	09:30:00	.	3395	2	0	.	0	1	2	37	173	79.5
46047	16.05.2013	20:00:00	400	.	1	1	12	1	1	2	62	163	82.7
46047	17.05.2013	07:45:00	.	8473	2	0	.	0	1	2	62	163	82.7
47125	18.05.2011	06:30:00	400	.	1	1	12	1	1	1	60	176	66.3
47125	18.05.2011	17:00:00	.	3576	2	0	.	0	1	1	60	176	66.3
47378	10.01.2011	10:00:00	400	.	1	1	12	1	1	1	42	178	77.5
47378	10.01.2011	16:15:00	.	6721	2	0	.	0	1	1	42	178	77.5
47515	17.11.2010	06:30:00	600	.	1	1	12	1	1	2	43	167	57
47515	17.11.2010	16:30:00	.	2901	2	0	.	0	1	2	43	167	57
50081	09.11.2010	19:30:00	400	.	1	1	12	1	1	2	51	160	62.1
50081	10.11.2010	08:40:00	.	3348	2	0	.	0	1	2	51	160	62.1
50081	20.06.2011	19:30:00	400	.	1	1	12	1	1	2	52	161	57
50081	21.06.2011	08:30:00	.	2294	2	0	.	0	1	2	52	161	57
50081	12.06.2012	20:00:00	400	.	1	1	12	1	1	2	53	160	56
50081	13.06.2012	08:20:00	.	4403	2	0	.	0	1	2	53	160	56
50081	10.06.2013	19:30:00	400	.	1	1	12	1	1	2	54	160	54
50081	11.06.2013	08:40:00	.	6883	2	0	.	0	1	2	54	160	54
50081	16.06.2014	20:30:00	400	.	1	1	12	1	1	2	55	160	54.9
50081	17.06.2014	08:00:00	.	4415	2	0	.	0	1	2	55	160	54.9
50332	12.01.2011	07:00:00	400	.	1	1	12	1	1	2	47	168	77.3
50332	12.01.2011	14:15:00	.	1125	2	0	.	0	1	2	47	168	77.3
50332	31.05.2011	11:00:00	400	.	1	1	12	1	1	2	47	168	73.2
50332	31.05.2011	15:00:00	.	5726	2	0	.	0	1	2	47	168	73.2
50332	30.05.2014	02:00:00	400	.	1	1	12	1	1	2	50	166	83
50332	30.05.2014	10:00:00	.	2261	2	0	.	0	1	2	50	166	83
50435	07.10.2012	09:45:00	400	.	1	1	24	1	1	1	51	179	75.1
50435	08.10.2012	15:00:00	.	3013	2	0	.	0	1	1	51	179	75.1
50757	22.06.2010	10:15:00	400	.	1	1	12	1	1	2	51	170	50.4
50757	23.06.2010	15:10:00	.	9804	2	0	.	0	1	2	51	170	50.4
50757	03.01.2011	22:40:00	400	.	1	1	12	1	1	2	52	169	53.2
50757	04.01.2011	10:05:00	.	9360	2	0	.	0	1	2	52	169	53.2
50757	09.06.2011	22:30:00	400	.	1	1	12	1	1	2	52	169	53.7
50757	10.06.2011	11:00:00	.	6242	2	0	.	0	1	2	52	169	53.7
50766	10.03.2010	22:45:00	800	.	1	1	24	1	1	1	65	176	107.7
50766	11.03.2010	11:15:00	.	7634	2	0	.	0	1	1	65	176	107.7
50770	11.03.2013	09:00:00	400	.	1	1	12	1	1	1	70	168	51.6
50770	11.03.2013	15:00:00	.	8684	2	0	.	0	1	1	70	168	51.6
50829	23.03.2014	10:00:00	600	.	1	1	24	1	1	2	51	174	68
50829	24.03.2014	15:30:00	.	3971	2	0	.	0	1	2	51	174	68
50942	15.03.2010	21:00:00	1000	.	1	1	24	1	1	2	55	153	58
50942	16.03.2010	10:30:00	.	10516	2	0	.	0	1	2	55	153	58
51015	28.08.2011	21:00:00	400	.	1	1	12	1	1	1	56	171	70.1
51015	29.08.2011	09:50:00	.	12072	2	0	.	0	1	1	56	171	70.1
51082	26.01.2011	20:00:00	400	.	1	1	12	1	1	2	41	152	69
51082	27.01.2011	09:45:00	.	14553	2	0	.	0	1	2	41	152	69
51199	14.05.2010	08:20:00	400	.	1	1	12	1	1	1	48	171	48
51199	14.05.2010	12:30:00	.	12371	2	0	.	0	1	1	48	171	48
51353	20.06.2013	10:00:00	400	.	1	1	12	1	1	1	57	172	65.5
51353	20.06.2013	14:30:00	.	12689	2	0	.	0	1	1	57	172	65.5
51410	22.06.2010	08:30:00	500	.	1	1	12	1	1	2	43	161	96.1
51410	22.06.2010	14:00:00	.	8496	2	0	.	0	1	2	43	161	96.1
51412	05.05.2010	00:00:00	600	.	1	1	12	1	1	1	47	179	76.8
51412	05.05.2010	09:15:00	.	9592	2	0	.	0	1	1	47	179	76.8
51412	01.11.2010	02:30:00	600	.	1	1	12	1	1	1	47	179	77.5
51412	01.11.2010	11:15:00	.	10646	2	0	.	0	1	1	47	179	77.5
51450	13.06.2011	23:00:00	400	.	1	1	12	1	1	2	44	169	83
51450	14.06.2011	09:45:00	.	5216	2	0	.	0	1	2	44	169	83
51482	24.02.2011	23:00:00	500	.	1	1	12	1	1	1	37	160	54
51482	25.02.2011	11:00:00	.	3775	2	0	.	0	1	1	37	160	54
51514	22.03.2010	02:00:00	600	.	1	1	12	1	1	1	46	183	66.1
51514	22.03.2010	14:00:00	.	10043	2	0	.	0	1	1	46	183	66.1
51514	11.10.2011	14:00:00	600	.	1	1	12	1	1	1	47	183	69.9
51514	11.10.2011	15:15:00	.	16149	2	0	.	0	1	1	47	183	69.9
51577	21.10.2010	20:00:00	400	.	1	1	12	1	1	2	33	169	146.9
51577	22.10.2010	09:45:00	.	5506	2	0	.	0	1	2	33	169	146.9
51594	15.03.2010	21:50:00	400	.	1	1	12	1	1	2	34	168	58.7
51594	16.03.2010	11:25:00	.	3598	2	0	.	0	1	2	34	168	58.7
51604	06.12.2011	06:45:00	400	.	1	1	12	1	1	2	48	163	51
51604	06.12.2011	10:45:00	.	12839	2	0	.	0	1	2	48	163	51
51616	18.03.2010	23:30:00	400	.	1	1	12	1	1	1	33	169	87
51616	19.03.2010	09:30:00	.	5180	2	0	.	0	1	1	33	169	87
51657	02.03.2011	22:30:00	400	.	1	1	12	1	1	1	46	158	60
51657	03.03.2011	10:35:00	.	4825	2	0	.	0	1	1	46	158	60
51657	25.05.2011	22:30:00	400	.	1	1	12	1	1	1	46	158	60.5
51657	26.05.2011	16:20:00	.	2755	2	0	.	0	1	1	46	158	60.5
51727	17.02.2011	07:30:00	400	.	1	1	12	1	1	1	52	172	54.1
51727	17.02.2011	11:30:00	.	13134	2	0	.	0	1	1	52	172	54.1
51787	16.08.2010	23:00:00	400	.	1	1	12	1	1	1	44	171	76.5
51787	17.08.2010	09:15:00	.	9890	2	0	.	0	1	1	44	171	76.5
51787	21.09.2010	23:00:00	400	.	1	1	12	1	1	1	44	171	76.4
51787	22.09.2010	14:10:00	.	3075	2	0	.	0	1	1	44	171	76.4
51787	02.05.2011	11:30:00	400	.	1	1	12	1	1	1	45	171	72.3
51787	02.05.2011	15:30:00	.	6810	2	0	.	0	1	1	45	171	72.3
51793	17.03.2011	21:10:00	400	.	1	1	12	1	1	2	41	161	75.1
51793	18.03.2011	09:45:00	.	8775	2	0	.	0	1	2	41	161	75.1
51819	18.01.2012	20:30:00	400	.	1	1	12	1	1	2	37	171	73.3
51819	19.01.2012	09:15:00	.	2641	2	0	.	0	1	2	37	171	73.3
51888	25.01.2010	19:00:00	400	.	1	1	12	1	1	2	73	160	60.8
51888	26.01.2010	11:15:00	.	6661	2	0	.	0	1	2	73	160	60.8
51944	22.11.2011	11:00:00	400	.	1	1	12	1	1	1	29	173	61.4
51944	22.11.2011	15:00:00	.	2153	2	0	.	0	1	1	29	173	61.4
51950	26.01.2011	23:00:00	400	.	1	1	12	1	1	2	38	157	64
51950	27.01.2011	14:00:00	.	2118	2	0	.	0	1	2	38	157	64
51983	28.04.2010	11:00:00	400	.	1	1	12	1	1	2	26	164	60
51983	28.04.2010	15:00:00	.	5940	2	0	.	0	1	2	26	164	60
52045	11.04.2011	22:00:00	800	.	1	1	24	1	1	2	30	172	77
52045	12.04.2011	11:30:00	.	4983	2	0	.	0	1	2	30	172	77
52045	28.04.2011	22:00:00	800	.	1	1	24	1	1	2	30	172	76.9
52045	29.04.2011	12:10:00	.	6811	2	0	.	0	1	2	30	172	76.9
52045	27.06.2011	22:00:00	1000	.	1	1	24	1	1	2	30	172	76.1
52045	28.06.2011	15:00:00	.	5888	2	0	.	0	1	2	30	172	76.1
52057	13.02.2012	00:00:00	400	.	1	1	12	1	1	2	35	162	87.3
52057	13.02.2012	11:00:00	.	8637	2	0	.	0	1	2	35	162	87.3
52059	04.03.2010	09:00:00	400	.	1	1	12	1	1	2	34	164	61.1
52059	04.03.2010	15:00:00	.	4502	2	0	.	0	1	2	34	164	61.1
52112	06.04.2010	11:00:00	400	.	1	1	12	1	1	2	31	156	55.4
52112	06.04.2010	15:30:00	.	13315	2	0	.	0	1	2	31	156	55.4
52145	23.03.2010	23:30:00	800	.	1	1	24	1	1	2	30	154	72.3
52145	24.03.2010	10:00:00	.	6086	2	0	.	0	1	2	30	154	72.3
52145	11.04.2010	23:00:00	800	.	1	1	24	1	1	2	30	154	72
52145	12.04.2010	14:15:00	.	9365	2	0	.	0	1	2	30	154	72
52163	11.01.2010	23:30:00	400	.	1	1	12	1	1	1	35	161	67.6
52163	12.01.2010	15:15:00	.	5119	2	0	.	0	1	1	35	161	67.6
52165	27.09.2010	09:37:00	400	.	1	1	12	1	1	1	51	178	124.8
52165	27.09.2010	16:00:00	.	9552	2	0	.	0	1	1	51	178	124.8
52185	25.05.2010	20:00:00	400	.	1	1	12	1	1	1	37	171	77.5
52185	26.05.2010	08:35:00	.	4382	2	0	.	0	1	1	37	171	77.5
52196	03.01.2010	20:00:00	400	.	1	1	12	1	1	2	33	169	68.8
52196	04.01.2010	10:15:00	.	6327	2	0	.	0	1	2	33	169	68.8
52201	16.02.2010	10:00:00	400	.	1	1	12	1	1	2	33	163	73.6
52201	16.02.2010	15:45:00	.	7829	2	0	.	0	1	2	33	163	73.6
52201	03.03.2010	22:00:00	400	.	1	1	12	1	1	2	33	163	73.5
52201	04.03.2010	15:00:00	.	2545	2	0	.	0	1	2	33	163	73.5
52217	02.06.2014	06:00:00	400	.	1	1	12	1	1	2	29	155	48
52217	02.06.2014	14:30:00	.	5891	2	0	.	0	1	2	29	155	48
52243	26.05.2011	09:45:00	400	.	1	1	12	1	1	2	28	161	61
52243	27.05.2011	09:45:00	.	5420	2	0	.	0	1	2	28	161	61
52260	28.04.2010	08:00:00	400	.	1	1	12	1	1	1	49	173	76
52260	28.04.2010	16:10:00	.	12160	2	0	.	0	1	1	49	173	76
52292	25.03.2010	07:30:00	400	.	1	1	12	1	1	2	32	164	59.6
52292	25.03.2010	15:15:00	.	5690	2	0	.	0	1	2	32	164	59.6
52313	30.06.2010	10:00:00	200	.	1	1	12	1	1	1	65	169	82
52313	30.06.2010	14:45:00	.	2681	2	0	.	0	1	1	65	169	82
52318	28.04.2010	20:00:00	400	.	1	1	12	1	1	2	22	162	73.3
52318	29.04.2010	12:30:00	.	3044	2	0	.	0	1	2	22	162	73.3
52335	14.02.2010	20:00:00	400	.	1	1	12	1	1	2	30	169	57.9
52335	15.02.2010	10:00:00	.	4305	2	0	.	0	1	2	30	169	57.9
52335	28.09.2011	08:00:00	400	.	1	1	12	1	1	2	31	169	57
52335	28.09.2011	15:25:00	.	7603	2	0	.	0	1	2	31	169	57
52346	12.03.2010	08:00:00	200	.	1	1	12	1	1	1	34	181	63
52346	12.03.2010	12:00:00	.	21045	2	0	.	0	1	1	34	181	63
52346	24.03.2010	08:00:00	400	.	1	1	12	1	1	1	34	181	63
52346	24.03.2010	12:50:00	.	19526	2	0	.	0	1	1	34	181	63
52357	13.04.2010	08:45:00	400	.	1	1	12	1	1	1	30	168	58
52357	13.04.2010	12:15:00	.	14652	2	0	.	0	1	1	30	168	58
52358	12.07.2011	08:45:00	800	.	1	1	24	1	1	2	36	157	75.5
52358	12.07.2011	14:30:00	.	12718	2	0	.	0	1	2	36	157	75.5
52358	15.12.2011	13:30:00	800	.	1	1	24	1	1	2	36	158	74
52358	16.12.2011	10:15:00	.	5507	2	0	.	0	1	2	36	158	74
52358	09.04.2013	19:30:00	800	.	1	1	24	1	1	2	38	158	74.1
52358	10.04.2013	15:15:00	.	4814	2	0	.	0	1	2	38	158	74.1
52363	28.12.2010	21:00:00	400	.	1	1	12	1	1	2	33	148	50.6
52363	29.12.2010	10:45:00	.	3865	2	0	.	0	1	2	33	148	50.6
52368	12.01.2011	08:30:00	400	.	1	1	12	1	1	1	44	178	70
52368	12.01.2011	12:45:00	.	9386	2	0	.	0	1	1	44	178	70
52369	12.07.2010	20:30:00	400	.	1	1	12	1	1	2	34	160	55
52369	13.07.2010	10:00:00	.	8911	2	0	.	0	1	2	34	160	55
52369	25.02.2011	08:30:00	200	.	1	1	12	1	1	2	35	160	56.7
52369	25.02.2011	14:30:00	.	8446	2	0	.	0	1	2	35	160	56.7
52369	12.03.2012	20:30:00	200	.	1	1	12	1	1	2	36	160	56.7
52369	13.03.2012	11:30:00	.	4701	2	0	.	0	1	2	36	160	56.7
52384	22.09.2010	06:30:00	400	.	1	1	12	1	1	1	43	179	69.9
52384	22.09.2010	14:35:00	.	12419	2	0	.	0	1	1	43	179	69.9
52412	11.08.2011	09:00:00	200	.	1	1	12	1	1	2	34	174	54.3
52412	11.08.2011	15:00:00	.	10011	2	0	.	0	1	2	34	174	54.3
52429	30.08.2011	06:45:00	400	.	1	1	12	1	1	2	19	160	48.8
52429	30.08.2011	16:00:00	.	5144	2	0	.	0	1	2	19	160	48.8
52429	22.05.2012	09:00:00	400	.	1	1	12	1	1	2	20	160	57.2
52429	22.05.2012	14:45:00	.	7731	2	0	.	0	1	2	20	160	57.2
57007	26.04.2010	07:00:00	400	.	1	1	12	1	1	2	49	163	91.1
57007	26.04.2010	15:15:00	.	15646	2	0	.	0	1	2	49	163	91.1
57007	26.01.2011	12:00:00	400	.	1	1	12	1	1	2	50	163	93.5
57007	26.01.2011	16:30:00	.	2500	2	0	.	0	1	2	50	163	93.5
57007	24.02.2011	11:30:00	400	.	1	1	12	1	1	2	50	163	93.4
57007	24.02.2011	15:15:00	.	14806	2	0	.	0	1	2	50	163	93.4
57007	28.03.2011	06:40:00	400	.	1	1	12	1	1	2	50	163	93.3
57007	28.03.2011	11:00:00	.	15029	2	0	.	0	1	2	50	163	93.3
57160	07.12.2010	18:30:00	400	.	1	1	12	1	1	1	55	178	84.7
57160	08.12.2010	09:00:00	.	1868	2	0	.	0	1	1	55	178	84.7
59003	09.11.2011	00:00:00	800	.	1	1	24	1	1	1	41	183	120.9
59003	09.11.2011	17:30:00	.	5521	2	0	.	0	1	1	41	183	120.9
59010	28.04.2010	09:30:00	400	.	1	1	12	1	1	2	33	163	81
59010	28.04.2010	17:45:00	.	1353	2	0	.	0	1	2	33	163	81
60029	28.05.2015	08:45:00	200	.	1	1	12	1	1	1	50	170	53
60029	28.05.2015	14:15:00	.	13177	2	0	.	0	1	1	50	170	53
60250	25.03.2015	19:00:00	400	.	1	1	12	1	1	2	47	167	70.2
60250	26.03.2015	08:00:00	.	8423	2	0	.	0	1	2	47	167	70.2
60305	11.06.2012	22:00:00	400	.	1	1	12	1	1	1	53	165	66.3
60305	12.06.2012	08:45:00	.	11962	2	0	.	0	1	1	53	165	66.3
60401	11.10.2010	19:30:00	400	.	1	1	12	1	1	2	78	158	56
60401	12.10.2010	10:30:00	.	9348	2	0	.	0	1	2	78	158	56
60422	07.09.2010	04:30:00	400	.	1	1	12	1	1	1	61	168	61
60422	07.09.2010	08:45:00	.	16648	2	0	.	0	1	1	61	168	61
60422	14.03.2011	19:00:00	400	.	1	1	12	1	1	1	62	168	64
60422	15.03.2011	11:00:00	.	11573	2	0	.	0	1	1	62	168	64
60459	23.03.2010	08:00:00	400	.	1	1	12	1	1	1	38	165	53.6
60459	23.03.2010	10:20:00	.	10840	2	0	.	0	1	1	38	165	53.6
60468	17.10.2011	09:30:00	400	.	1	1	12	1	1	1	43	166	60
60468	17.10.2011	16:15:00	.	15723	2	0	.	0	1	1	43	166	60
60538	27.01.2010	08:00:00	400	.	1	1	12	1	1	2	77	151	51.2
60538	27.01.2010	15:30:00	.	7667	2	0	.	0	1	2	77	151	51.2
60616	30.01.2012	18:00:00	400	.	1	1	12	1	1	2	46	167	55
60616	31.01.2012	00:00:00	.	6982	2	0	.	0	1	2	46	167	55
60633	07.01.2010	21:00:00	400	.	1	1	12	1	1	2	51	153	40
60633	08.01.2010	16:20:00	.	5149	2	0	.	0	1	2	51	153	40
60633	02.11.2011	10:00:00	400	.	1	1	12	1	1	2	52	153	42.8
60633	02.11.2011	14:15:00	.	12854	2	0	.	0	1	2	52	153	42.8
60633	04.04.2012	08:00:00	400	.	1	1	12	1	1	2	53	153	42
60633	04.04.2012	18:45:00	.	16219	2	0	.	0	1	2	53	153	42
60633	06.05.2013	21:00:00	600	.	1	1	12	1	1	2	54	153	40.1
60633	07.05.2013	12:45:00	.	2719	2	0	.	0	1	2	54	153	40.1
60633	07.04.2014	21:00:00	300	.	1	1	12	1	1	2	55	153	39.2
60633	08.04.2014	08:30:00	.	2698	2	0	.	0	1	2	55	153	39.2
60633	27.10.2014	21:00:00	300	.	1	1	8	1	1	2	55	153	39.9
60633	28.10.2014	08:30:00	.	15693	2	0	.	0	1	2	55	153	39.9
60633	06.04.2015	21:30:00	400	.	1	1	12	1	1	2	56	153	40.9
60633	07.04.2015	08:30:00	.	5990	2	0	.	0	1	2	56	153	40.9
60638	07.07.2010	21:00:00	400	.	1	1	12	1	1	1	36	190	107
60638	08.07.2010	08:45:00	.	6236	2	0	.	0	1	1	36	190	107
